# Supplementary material for: Stay away from me: Coughing increases social distance even in a virtual environment
Source: PLoS One. 2022 Dec 28;17(12):e0279717. doi: 10.1371/journal.pone.0279717 (PMC9797075; doi:10.1371/journal.pone.0279717)
Supplement: S1 File — (XLSX) [file pone.0279717.s001.xlsx]

## Sheet: Sheet1
ID	FemaleAvatar_WithCoughing_Distance	FemaleAvatar_WithoutCoughing_Distance	MaleAvatar_WithCoughing_Distance	MaleAvatar_WithoutCoughing_Distance	FemaleModel_WithCoughing_Distance	FemaleModel_WithoutCoughing_Distance	MaleModel_WithCoughing_Distance	MaleModel_WithoutCoughing_Distance	FemaleAvatar_WithCoughing_Likeability	FemaleAvatar_WithoutCoughing_Likeability	MaleAvatar_WithCoughing_Likeability	MaleAvatar_WithoutCoughing_Likeability	FemaleModel_WithCoughing_Likeability	FemaleModel_WithoutCoughing_Likeability	MaleModel_WithCoughing_Likeability	MaleModel_NonCoughing_Likeability	FemaleAvatar_WithCoughing_Safety	FemaleAvatar_WithoutCoughing_Safety	MaleAvatar_WithCoughing_Safety	MaleAvatar_WithoutCoughing_Safety	FemaleModel_WithCoughing_Safety	FemaleModel_WithoutCoughing_Safety	MaleModel_WithCoughing_Safety	MaleModel_WithoutCoughing_Safety	FemaleAvatar_AvoidanceRatios	MaleAvatar_AvoidanceRatios	FemaleModel_AvoidanceRatios	MaleMode_AvoidanceRatios
1	0.88	1.07	0.86	1	0.95	0.86	1	1.21	2.2	3	5	5	3.6	4	4	4.6	2.67	3.67	3.67	4.33	4	3.67	3.67	4.33	1	0.17	0.5	1
2	1.61	1.16	1.88	1.71	2.29	2.15	2.28	1.91	2.8	3.6	3.2	4	2.8	3.6	2.8	3.2	3.67	3.67	3.67	3.33	3.67	3.67	3.67	3.67	1	1	1	0.67
3	3.33	1.71	3.16	2.24	4.01	2.06	4.69	2.62	3.4	4.8	3.6	4.4	3.6	3.2	3.8	3.8	4	4.67	3	4.67	4	5	5	5.33	0.5	1	1	1
4	2.23	1.37	2.16	1.52	2.03	1.31	2.54	1.7	2.4	3.4	2.4	4.2	3.2	4	2.6	3.6	2.67	2.67	2.67	3.67	3.67	4	3.67	3.33	1	1	0.5	1
5	2.31	1.94	2.08	1.92	1.74	1.36	1.92	2.02	2.4	3	3.6	3.8	4.4	4.6	3.8	4.2	3.67	3.33	3.67	3.67	4.33	5.33	3.33	4.33	0.5	1	0.33	0.67
6	3.12	2.35	3.56	2.59	6.06	2.92	4.98	3.08	3	3.6	3.6	3.8	1.6	1.8	2.2	2.8	3.33	4	4	3.33	3.67	3.67	3.33	4.33	1	1	0.67	1
7	1.88	1.22	1.78	1.57	2.41	1.82	2.05	1.6	1.8	2.6	1.8	1.6	1.8	2.4	1.8	1.8	3.33	4	3.67	3.33	3.67	3.67	3	3.33	1	1	1	1
8	1.82	1.48	2.23	1.76	2.26	1.68	2.29	1.7	4.4	4.6	4.4	4.6	4	4	3.8	4	4.67	4	4.33	4.33	4	3.67	3.67	3.67	1	0.67	0.5	0.5
9	1.58	2	2.23	1.72	1.99	1.92	2.58	2.06	3.2	3.2	2.6	3.6	2.4	3	2.2	2.6	4	4.33	4	4	4	4	4	4	1	1	0.5	1
10	1.73	1.66	1.48	1.56	1.92	2.3	1.94	1.92	3	4.2	4.2	5.6	2.2	2.6	3.8	3.8	3.67	3.67	4.33	5.33	4.33	4	4	3	1	1	1	1
11	2.22	1.36	2.15	1.21	2.05	1.68	1.97	1.64	3.2	5.4	2.2	3.6	3.6	4.6	3	4.6	3.33	4.67	3	3.33	3.67	4.33	4	4	1	0.5	1	0.5
12	1.3	1.06	1.07	0.8	1.06	1.15	1.47	1.24	3.4	4.2	3.2	3.2	4.2	4.2	3.6	3.8	4.33	3.67	3.67	3.67	4	3.67	4	4	0.5	1	0	1
13	0.97	2.11	1.78	2.39	1.9	1.37	1.5	1.8	5.2	3.8	1.8	2.6	4.2	5.4	3.6	3.2	5.33	3.67	1.33	3	4	5.67	3.33	3.33	0	1	0.5	0
14	1.36	1.35	1.44	1.66	1.62	1.96	1.95	1.59	3.4	4.2	2.6	3.6	3.2	3.6	2.8	3	4.67	4	3.67	4.33	3.67	3.67	3.67	3.33	0	0.5	0	0.5
15	1.86	2.2	1.68	2.07	1.86	2.01	1.92	2.32	3.4	4.4	3.6	4	3.2	3.8	2.6	3.2	4	3.67	3.33	4	4	4.33	4	3.67	0	0	0	0
16	1.74	1.56	1.6	1.51	1.69	1.87	1.56	1.91	4.2	4.6	4.2	3.8	3	3.4	3.6	4	3.33	4	4	3.67	3.67	3.67	3.67	3.67	0.5	0.5	1	0.5
17	2.28	2.4	2.8	2.38	2.39	2.17	2.12	2.46	4.6	4.8	3.4	3.8	4.4	3.8	4	3.6	4	4.33	4	4	4	4	3.67	3.33	1	0.5	1	1
18	1.71	1.37	1.64	1.36	1.42	1.32	1.36	1.36	3.4	4.8	5	4.8	4.2	5.8	5	4.8	4	5	3.33	3.67	4.67	5.33	5.33	5	1	1	0	0
19	1.96	1.88	1.74	1.65	2.47	2	2.28	2.16	2.8	3.8	2.4	3	3.2	4.8	2	4	3.33	4	2.33	2.67	3.33	4	2.67	3	0	1	0.5	0.5
20	1.63	1.17	1.36	1.21	1.82	2.01	2.29	1.45	4.8	6	4	6	2	2.8	2	3.2	4	5	4	4	2.67	3.33	3.33	3.67	1	0.5	1	1
21	3.93	1.93	3.33	1.82	3.33	1.82	3.62	1.9	2.2	5.4	2.4	6	2.2	4	1.6	4.8	3	4	3	4.67	4	4	3.33	4	1	0.5	1	1
22	2.12	1.61	2.12	1.82	2.32	1.92	2.97	1.74	4.2	6	4.6	6.6	2.4	4.8	2.4	5.8	4	4.33	3.33	4.67	3.33	4.33	3.33	4	1	1	1	0.33
23	1.98	2.07	2.19	2.53	2.11	1.96	2.49	2.56	3.2	3.2	2.6	2.6	2.4	3	2.4	2.8	3.33	3.67	3.67	4	3.33	3.33	3.33	3.33	1	1	0.67	0
24	1.26	1.56	1.22	1.46	1.23	1.16	1.44	1.14	4.4	4.4	5	5.2	3	3.2	4.4	3.6	4	4.33	4.33	4.33	3.33	3.67	4.33	3.33	1	1	1	0.5
25	1.98	1.46	2.08	1.82	1.4	1.21	2.33	1.7	3.4	4.6	2	3	1.6	2.6	1.4	2.2	4	4.33	3.33	3.67	3	4	2.67	3	1	1	1	1
26	3.07	1.89	4.81	1.76	3.31	1.32	4.55	1.4	3	3.8	1.2	3	2.4	4.4	1.4	3.6	3.33	3.33	2.67	3.33	3	4.33	3	3.67	1	1	1	1
27	2.25	2.17	4.14	2.28	1.59	1.31	1.98	1.6	2	3	1.2	2.2	2.8	4.4	2.6	3.4	3	3.33	3	3	3.33	5	3.67	4.33	1	1	0	0.5
28	1.69	1.17	2.56	1.2	1.87	0.95	2.82	0.99	3.8	5.2	2.6	4	3.6	6.4	2.6	5.6	4.67	4.33	3.67	4.67	4.33	5	4	4.33	0.5	0.67	0.75	0.67
29	1.76	1.82	1.93	1.82	1.9	1.74	2.38	1.8	3.6	3.8	3.4	3.6	3.4	4.2	3.4	3.2	3.67	4.33	4	3.67	4	4.33	4.67	4.67	0.5	1	0.67	0.5
30	2.12	1.75	1.98	2.18	2.04	2.15	2.25	2.16	3.2	4.6	3.2	4.8	3.4	4.4	3	3.2	3.67	4	3.67	4	4	4	3.33	4	1	1	0.5	0
